# Supplementary material for: Proteomic Exploration of L1CAM+-Extracellular Vesicles from Plasma of Manifest and Prodromal Parkinson’s Disease
Source: Int J Mol Sci. 2025 Nov 28;26(23):11564. doi: 10.3390/ijms262311564 (PMC12692637; doi:10.3390/ijms262311564)
Supplement: Supplementary file 1 [file ijms-26-11564-s001.zip]

Archive with 5 entries (5 files):
- Supplementary Table S6.pdf
- Supplementary Tables S1 and S2 and Figures S1 and S2.pdf
- Supplementary Table S3.pdf
- Supplementary Table S4.pdf
- Supplementary Table S5.pdf
